# Supplementary material for: High Antioxidant Ability Confer Resistance to Atrazine in Commelina communis L
Source: Plants (Basel). 2021 Dec 7;10(12):2685. doi: 10.3390/plants10122685 (PMC8707497; doi:10.3390/plants10122685)
Supplement: Supplementary file 1 [file plants-10-02685-s001.zip]

Archive with 1 entries (1 files):
- plants-1493050-supplementary.pdf
